# Supplementary material for: L-DOS47 Elevates Pancreatic Cancer Tumor pH and Enhances Response to Immunotherapy
Source: Biomedicines. 2024 Feb 19;12(2):461. doi: 10.3390/biomedicines12020461 (PMC10886509; doi:10.3390/biomedicines12020461)
Supplement: Supplementary file 1 [file biomedicines-12-00461-s001.zip]

Archive with 1 entries (1 files):
- biomedicines-2800211-supplementary.pdf
